# Supplementary material for: Impact of a Hypocaloric Diet on Prognostic Biomarkers of Endothelial Dysfunction: A Prospective Study
Source: J Clin Med. 2026 Mar 18;15(6):2321. doi: 10.3390/jcm15062321 (PMC13026628; doi:10.3390/jcm15062321)
Supplement: Supplementary file 1 [file jcm-15-02321-s001.zip]

Archive with 1 entries (1 files):
- jcm-4149193-supplementary.pdf
